# Supplementary material for: Analysis of temperature adaptability of Eocanthecona furcellata (Wolff) (Hemiptera: Pentatomidae) based on age-stage, two-sex life table and predatory functional response
Source: PLoS One. 2026 Mar 12;21(3):e0344773. doi: 10.1371/journal.pone.0344773 (PMC12981451; doi:10.1371/journal.pone.0344773)
Supplement: S1 File — (ZIP) [file pone.0344773.s001.zip]

Archive with 10 entries (8 files):
- supporting information/
- supporting information/Life table data/
- supporting information/Life table data/20°C.txt
- supporting information/Life table data/23 °C.txt
- supporting information/Life table data/26 °C.txt
- supporting information/Life table data/29 °C.txt
- supporting information/Life table data/32 °C.txt
- supporting information/functional response.xlsx
- supporting information/interference.xlsx
- supporting information/preference.xlsx
