# Supplementary material for: Analysis of temperature adaptability of Eocanthecona furcellata (Wolff) (Hemiptera: Pentatomidae) based on age-stage, two-sex life table and predatory functional response
Source: PLoS One. 2026 Mar 12;21(3):e0344773. doi: 10.1371/journal.pone.0344773 (PMC12981451; doi:10.1371/journal.pone.0344773)
Supplement: S1 File — (ZIP) [file pone.0344773.s001.zip › supporting information/Life table data/20°C.txt]

"Project:,Life table lecture"
"User:Changhao Lu"
"26C"
100
3,7
F,Egg,L1,L2,L3,L4,L5,Female
M,Egg,L1,L2,L3,L4,L5,Male
N,Egg,L1,L2,L3,L4,L5,Unknown
L1,L5
1,N,14,6,-8
2,N,14,6,-5
3,N,14,6,-7
4,N,14,6,8,8,12,-24
5,N,14,6,-5
6,N,14,6,9,9,-4
7,N,14,6,-7
8,N,14,6,13,-9
9,N,14,6,7,6,9,-21
10,N,14,6,-9
11,N,14,6,-6
12,N,14,6,-7
13,N,14,6,9,-4
14,N,14,6,7,7,7,-16
15,N,14,6,-6
16,N,14,6,-7
17,N,14,6,8,8,9,-35
18,N,14,6,8,-6
19,N,14,6,-7
20,N,14,6,-1
21,N,14,6,-7
22,N,14,6,14,-3
23,N,14,6,-7
24,N,14,6,-7
25,N,14,6,-9
26,N,14,6,-12
27,N,14,6,-6
28,N,14,6,-7
29,N,14,6,-6
30,N,14,6,-6
31,N,14,6,-7
32,N,14,6,-6
33,N,14,6,-6
34,N,14,6,9,14,-3
35,N,14,6,7,7,8,-26
36,N,14,6,10,10,-9
37,N,14,6,11,6,-10
38,N,14,6,-8
39,N,14,6,-10
40,N,14,6,-5
41,N,14,6,-6
42,N,14,6,-6
43,N,14,6,8,9,-11
44,N,14,6,-6
45,N,14,6,8,7,9,-46
46,N,14,6,-12
47,N,14,6,-8
48,N,14,-6
49,N,14,6,9,8,-8
50,N,14,6,10,-2
51,N,14,6,7,7,14,-7
52,N,14,6,8,7,-1
53,N,14,6,8,8,8,-11
54,N,14,6,-10
55,N,14,6,-7
56,N,14,6,-6
57,N,14,6,-5
58,N,14,6,-7
59,N,14,6,-9
60,N,14,6,8,6,15,-6
61,N,14,6,11,-3
62,N,14,6,-7
63,N,14,6,-5
64,N,14,6,-7
65,N,14,6,-15
66,N,14,6,-11
67,N,14,6,9,5,9,-17
68,N,14,6,9,7,-4
69,F,14,6,8,12,17,16,14,0,0,0,0,0,0,0,0,0,0,0,0,0,-1
70,M,14,6,8,8,7,13,23
71,N,14,6,8,-9
72,N,14,6,-5
73,N,14,6,8,10,-7
74,N,14,6,-8
75,F,14,6,11,6,8,14,14,0,0,0,0,0,0,0,0,0,0,0,0,0,-1
76,N,14,7,-4
77,N,14,6,11,4,11,-8
78,N,14,-6
79,N,14,6,-6
80,N,14,6,11,-12
81,N,14,6,-10
82,N,14,6,8,6,13,-6
83,N,14,6,8,9,16,-33
84,N,14,6,12,-4
85,N,14,-9
86,F,14,6,9,6,9,12,24,0,0,0,0,0,0,0,0,0,0,0,0,0,0,0,0,0,0,0,0,0,0,0,-1
87,N,14,6,9,8,-8
88,N,14,7,-6
89,N,14,6,11,-1
90,N,14,6,11,-5
91,N,14,6,-8
92,N,14,6,8,-4
93,N,14,6,-6
94,N,14,6,-9
95,N,14,6,-12
96,N,14,6,9,6,-13
97,N,14,6,8,8,-18
98,F,14,6,7,7,9,21,11,0,0,0,0,0,0,0,0,0,0,-1
99,N,14,6,-5
100,N,14,8,-9
