# Supplementary material for: Analysis of temperature adaptability of Eocanthecona furcellata (Wolff) (Hemiptera: Pentatomidae) based on age-stage, two-sex life table and predatory functional response
Source: PLoS One. 2026 Mar 12;21(3):e0344773. doi: 10.1371/journal.pone.0344773 (PMC12981451; doi:10.1371/journal.pone.0344773)
Supplement: S1 File — (ZIP) [file pone.0344773.s001.zip › supporting information/Life table data/23 °C.txt]

"Project:,Life table lecture"
"User:Changhao Lu"
"23C"
100
3,7
F,Egg,L1,L2,L3,L4,L5,Female
M,Egg,L1,L2,L3,L4,L5,Male
N,Egg,L1,L2,L3,L4,L5,Unknown
L1,L5
1,F,11,3,7,3,6,6,21,0,0,0,0,0,0,0,0,0,0,0,0,0,0,0,0,0,11,0,60,-1
2,N,11,4,-7
3,F,11,5,8,4,3,8,26,0,0,0,0,0,0,0,0,0,0,0,0,44,0,0,0,0,0,0,0,0,32,0,0,0,-1
4,N,11,4,-6
5,N,11,4,-6
6,M,11,4,11,4,5,7,53
7,N,11,4,-6
8,N,11,4,-5
9,N,11,5,-5
10,N,11,4,-1
11,N,11,4,10,-7
12,N,11,-5
13,N,11,4,-6
14,F,11,4,6,5,5,8,31,0,0,0,0,0,0,0,0,0,0,0,0,0,57,0,0,0,0,0,0,0,0,0,0,22,0,0,0,0,0,-1
15,F,11,5,8,5,6,5,48,0,0,0,0,0,0,0,0,0,0,0,0,0,0,0,66,0,0,0,0,0,0,0,0,0,0,0,0,0,0,0,0,0,0,0,33,0,0,0,0,0,0,0,0,0,0,0,-1
16,N,11,4,-6
17,N,11,4,-6
18,F,11,4,6,6,6,8,65,0,0,0,0,0,0,0,0,0,0,0,0,0,0,0,68,0,0,0,0,6,14,0,0,0,0,0,0,0,0,29,0,0,0,0,0,0,0,0,0,0,0,0,0,38,0,0,0,0,0,0,0,0,0,0,0,0,0,0,0,11,0,0,0,-1
19,N,11,4,5,4,-10
20,N,12,4,-6
21,N,12,4,-6
22,F,12,4,10,5,5,13,23,0,0,0,0,0,0,0,0,0,0,0,0,0,0,0,0,0,0,35,0,0,0,-1
23,F,12,4,6,6,5,7,20,0,0,0,0,0,0,0,0,0,0,0,0,0,0,0,0,0,89,0,-1
24,N,12,4,-5
25,M,12,4,8,4,5,7,12
26,N,12,-2
27,N,12,4,-6
28,N,12,4,-2
29,N,12,4,-10
30,N,12,3,-6
31,F,12,4,7,5,6,9,3,0,0,-1
32,M,12,4,6,6,4,8,20
33,F,12,4,6,6,5,7,2,0,-1
34,M,12,3,8,5,4,7,24
35,N,12,4,-6
36,F,12,4,5,4,5,8,47,0,0,0,0,0,0,0,0,0,0,0,0,0,0,0,0,0,0,0,0,69,0,0,0,0,0,0,50,0,0,0,0,0,0,0,0,0,0,0,0,0,0,0,0,48,0,-1
37,N,12,4,8,-7
38,N,12,4,-4
39,M,12,3,7,6,5,8,41
40,M,12,4,6,4,5,7,48
41,M,12,4,5,4,4,8,57
42,N,12,4,-8
43,M,12,4,8,4,4,7,16
44,N,12,4,-7
45,F,12,4,8,4,6,8,23,0,0,0,0,0,0,0,0,0,0,0,0,0,0,36,0,0,0,0,0,0,0,-1
46,M,12,4,7,4,6,7,24
47,N,12,4,-6
48,M,12,4,8,5,5,9,47
49,F,12,4,8,4,5,8,46,0,0,0,0,0,0,0,0,0,0,0,0,0,0,65,0,0,0,0,0,0,0,0,20,0,0,0,0,0,0,0,0,0,0,0,49,0,0,0,0,0,0,0,0,0,-1
50,M,12,4,7,4,6,6,26
51,F,12,5,6,4,4,8,61,0,0,0,0,0,0,0,0,0,0,0,0,0,48,0,0,0,0,0,0,0,0,0,0,0,0,0,0,0,53,0,0,25,0,0,0,36,0,0,0,27,0,0,0,0,0,0,0,0,0,0,23,0,0,0,0,0,0,0,0,-1
52,N,12,4,6,5,5,-2
53,N,12,4,-5
54,N,12,4,-9
55,N,12,3,-5
56,N,12,4,-5
57,F,12,4,5,5,5,8,26,0,0,0,0,0,0,0,0,0,0,0,0,0,0,0,0,0,27,0,0,0,0,45,0,0,-1
58,N,12,5,-4
59,M,12,4,7,3,4,8,23
60,F,12,4,11,6,6,7,68,0,0,0,0,0,0,0,0,0,0,0,0,0,0,0,0,0,0,0,0,0,0,0,0,0,0,0,0,86,0,0,0,0,0,32,0,0,0,0,0,0,0,0,0,45,0,0,0,29,0,0,0,0,0,0,0,0,0,0,0,0,0,0,0,0,0,37,-1
61,F,12,4,6,5,5,7,16,0,0,0,0,0,0,0,0,0,0,0,0,0,0,35,-1
62,N,12,4,11,-7
63,F,12,5,7,4,5,8,3,0,0,-1
64,N,12,-1
65,N,12,-1
66,N,12,3,-6
67,M,12,4,6,6,5,7,66
68,N,12,4,-5
69,N,12,-3
70,N,12,4,11,3,4,-13
71,F,12,4,6,6,6,10,25,0,0,0,0,0,0,0,0,0,0,0,0,0,0,0,0,0,0,0,0,0,26,0,0,-1
72,N,12,4,-6
73,M,12,4,6,7,5,5,16
74,N,12,4,-7
75,N,12,4,-6
76,N,12,4,-5
77,N,12,4,-6
78,N,12,4,9,-6
79,N,12,-3
80,N,12,4,6,-7
81,N,12,4,-6
82,N,12,4,-10
83,N,12,4,-5
84,N,12,4,-5
85,N,12,-5
86,N,12,5,-6
87,N,12,4,-5
88,N,12,4,-10
89,N,12,4,-8
90,N,12,3,-5
91,M,12,3,6,4,5,7,42
92,N,12,4,-7
93,M,12,3,10,5,4,11,35
94,F,12,3,8,5,5,12,46,0,0,0,0,0,0,0,0,0,0,0,0,0,0,0,0,0,0,0,0,0,0,0,0,0,0,0,0,0,0,0,0,0,0,0,0,0,17,0,0,0,0,50,0,0,-1
95,N,12,3,-7
96,F,12,3,8,6,5,10,34,0,0,0,0,0,0,0,0,0,0,0,0,0,0,0,0,0,0,0,0,0,0,0,0,0,0,59,0,0,0,0,0,18,-1
97,N,12,3,-7
98,N,12,3,-8
99,N,12,-2
100,M,12,3,7,6,3,10,59
