# Supplementary material for: Analysis of temperature adaptability of Eocanthecona furcellata (Wolff) (Hemiptera: Pentatomidae) based on age-stage, two-sex life table and predatory functional response
Source: PLoS One. 2026 Mar 12;21(3):e0344773. doi: 10.1371/journal.pone.0344773 (PMC12981451; doi:10.1371/journal.pone.0344773)
Supplement: S1 File — (ZIP) [file pone.0344773.s001.zip › supporting information/Life table data/26 °C.txt]

"Project:,Life table lecture"
"User:Changhao Lu"
"26C"
100
3,7
F,Egg,L1,L2,L3,L4,L5,Female
M,Egg,L1,L2,L3,L4,L5,Male
N,Egg,L1,L2,L3,L4,L5,Unknown
L1,L5
1,F,6,3,4,3,6,7,23,0,0,0,0,0,0,0,0,42,0,0,0,27,0,0,0,0,40,0,0,0,0,-1
2,M,6,3,5,2,5,7,16
3,F,6,3,5,3,3,6,1,-1
4,F,6,4,4,2,6,4,28,0,0,0,0,0,0,0,0,0,0,0,0,43,0,0,0,0,0,0,18,0,0,0,0,0,0,0,-1
5,N,6,4,4,5,5,-5
6,F,6,3,5,2,6,7,57,0,0,0,0,0,0,0,0,0,0,0,0,0,0,0,0,27,0,0,0,29,0,0,32,0,0,0,0,29,0,0,0,19,0,0,27,0,0,0,0,0,0,0,21,0,0,0,0,0,0,12,0,0,0,0,0,-1
7,N,6,3,5,4,5,-2
8,N,6,3,1,3,-6
9,M,6,3,5,3,3,6,28
10,N,6,4,5,4,-6
11,N,6,4,3,4,-4
12,N,6,3,5,4,-2
13,F,6,3,6,4,4,5,4,0,0,0,-1
14,M,6,3,4,3,4,6,5
15,N,6,3,5,4,-11
16,F,6,3,5,4,3,6,4,0,0,0,-1
17,F,6,4,4,3,5,12,10,0,0,0,0,0,0,0,44,0,-1
18,N,6,4,4,-11
19,F,6,4,3,3,4,7,36,0,0,0,0,0,0,67,0,0,0,0,0,0,0,57,0,0,0,0,0,0,52,0,0,0,53,0,0,0,0,0,0,69,0,0,-1
20,M,6,4,3,5,3,6,36
21,M,6,4,4,3,6,5,7
22,F,6,3,5,3,4,5,24,0,0,0,0,0,0,0,0,0,0,0,30,0,0,40,0,0,27,0,0,0,0,32,-1
23,F,6,3,5,3,5,5,27,0,0,0,0,0,0,0,0,0,0,0,0,0,0,42,0,0,0,37,0,0,0,25,0,0,20,-1
24,F,6,4,5,4,6,5,39,0,0,0,0,0,0,0,0,0,0,40,0,0,0,0,0,0,0,0,37,0,0,0,0,0,0,0,0,0,0,0,0,38,0,0,0,0,0,-1
25,M,6,3,5,4,4,5,27
26,N,6,4,5,-10
27,M,6,4,3,3,5,5,24
28,N,6,4,3,3,3,-8
29,N,6,4,4,3,5,-6
30,F,6,4,5,3,7,5,9,0,0,0,0,0,0,0,0,-1
31,N,6,4,4,-2
32,N,6,4,5,3,5,-8
33,M,6,3,6,3,4,6,4
34,M,6,4,4,2,3,6,28
35,F,6,4,3,3,3,6,32,0,0,0,0,0,0,74,0,0,79,0,0,44,0,0,0,0,0,0,0,0,21,0,0,0,0,0,0,0,0,0,-1
36,N,6,4,3,4,2,-7
37,M,6,4,4,3,4,5,20
38,M,6,4,4,3,5,6,5
39,N,6,4,4,4,4,-5
40,F,6,4,4,4,4,12,46,0,0,0,0,0,0,67,0,0,19,0,0,0,0,0,0,0,0,0,0,0,9,0,0,0,0,0,0,0,0,0,0,0,0,44,0,0,0,2,0,0,0,0,0,28,-1
41,M,6,4,4,3,4,5,31
42,N,6,4,4,3,5,-7
43,M,6,4,4,3,4,5,13
44,F,6,4,3,3,4,5,33,0,0,0,0,0,0,0,59,0,0,0,0,31,0,0,0,0,0,0,0,0,0,30,0,0,0,0,0,48,0,0,0,-1
45,N,6,3,5,3,-4
46,N,6,4,4,4,-8
47,N,6,4,4,7,-4
48,M,7,2,4,4,5,6,12
49,N,7,3,4,-7
50,F,7,3,4,4,4,5,25,0,0,0,0,0,0,0,96,0,0,0,26,0,0,0,0,0,0,0,0,21,0,0,0,-1
51,N,7,3,4,4,-5
52,M,7,3,3,3,3,6,32
53,M,7,3,4,3,3,5,25
54,N,7,3,-5
55,F,7,3,3,3,4,5,23,0,0,0,0,0,0,0,0,0,0,0,73,0,0,0,0,0,0,46,0,0,0,-1
56,F,7,3,3,3,5,5,7,0,0,0,0,0,0,-1
57,M,7,3,3,3,4,5,38
58,N,7,-1
59,M,7,3,3,3,5,6,21
60,M,7,3,4,3,4,8,23
61,N,7,3,4,-6
62,N,7,-2
63,N,7,3,5,3,4,-4
64,F,7,3,4,4,4,7,5,0,0,0,0,-1
65,M,7,3,4,3,4,5,22
66,N,7,3,4,4,4,-6
67,M,7,3,4,4,4,12,10
68,M,7,3,4,3,5,8,53
69,N,7,4,-3
70,F,7,3,5,4,4,7,7,0,0,0,0,0,0,-1
71,N,7,3,4,3,4,-6
72,N,7,3,4,3,-8
73,N,7,4,4,5,-3
74,F,7,2,5,3,6,9,55,0,0,0,0,0,0,0,0,0,0,0,0,47,0,0,0,0,0,0,0,0,7,0,0,18,0,0,0,0,0,0,46,0,0,0,0,16,0,19,0,7,25,5,20,0,0,0,0,28,0,0,0,0,0,-1
75,M,7,3,4,2,4,7,22
76,M,7,3,4,4,4,5,6
77,N,7,3,4,3,-11
78,N,7,3,5,-6
79,N,7,3,4,-2
80,M,7,3,4,6,3,8,8
81,N,7,3,4,5,-4
82,M,7,3,3,4,3,5,42
83,F,7,3,4,3,4,5,6,0,0,0,0,0,-1
84,N,7,3,4,3,-4
85,N,8,-3
86,N,8,3,3,3,4,-4
87,N,8,-3
88,N,8,3,-4
89,N,8,2,4,3,-13
90,N,8,3,-5
91,N,8,-3
92,N,8,3,-4
93,N,8,3,5,3,-10
94,M,8,2,4,3,4,5,36
95,N,8,2,-2
96,N,8,2,4,3,-4
97,N,8,2,7,-5
98,N,8,-2
99,N,8,-1
100,N,8,2,-11
