# Supplementary material for: Analysis of temperature adaptability of Eocanthecona furcellata (Wolff) (Hemiptera: Pentatomidae) based on age-stage, two-sex life table and predatory functional response
Source: PLoS One. 2026 Mar 12;21(3):e0344773. doi: 10.1371/journal.pone.0344773 (PMC12981451; doi:10.1371/journal.pone.0344773)
Supplement: S1 File — (ZIP) [file pone.0344773.s001.zip › supporting information/Life table data/29 °C.txt]

"Project:,Life table lecture"
"User:Changhao Lu"
"29C"
100
3,7
F,Egg,L1,L2,L3,L4,L5,Female
M,Egg,L1,L2,L3,L4,L5,Male
N,Egg,L1,L2,L3,L4,L5,Unknown
L1,L5
1,M,4,3,4,2,2,4,19
2,M,4,3,4,1,3,3,15
3,N,4,-7
4,M,4,3,4,2,3,4,11
5,F,4,3,4,1,3,4,29,0,0,0,0,0,0,0,0,0,0,0,0,0,0,0,0,0,0,0,0,0,0,0,0,0,0,0,0,-1
6,N,4,4,-4
7,F,4,3,4,2,3,4,12,0,0,0,0,0,0,0,0,0,0,0,-1
8,F,4,3,4,1,3,4,23,0,0,0,0,0,0,0,0,0,0,0,15,0,12,0,0,0,0,27,0,0,0,-1
9,F,4,4,3,3,3,4,13,0,0,0,0,0,0,0,0,0,0,0,0,-1
10,M,4,4,3,2,3,4,13
11,M,4,2,5,2,1,3,11
12,N,4,3,-4
13,M,4,3,2,3,2,4,11
14,F,4,2,5,2,3,5,7,0,0,0,0,0,0,-1
15,F,4,3,4,2,2,4,17,0,0,0,0,0,0,0,0,0,19,0,0,82,0,0,0,-1
16,F,4,2,5,1,2,4,11,0,0,0,0,65,51,0,0,10,82,-1
17,N,4,3,4,1,2,-1
18,M,4,2,3,4,2,3,2
19,F,4,2,3,3,2,4,2,0,-1
20,M,4,4,3,2,3,4,25
21,F,4,3,4,2,2,4,19,0,0,0,0,85,30,0,0,0,42,0,0,0,38,0,37,0,0,-1
22,N,4,3,-2
23,N,4,3,4,1,-1
24,F,4,2,5,1,3,4,21,0,0,0,0,0,0,41,69,0,56,0,0,0,0,27,0,0,47,0,26,-1
25,F,4,3,4,2,2,4,25,0,0,0,0,71,0,0,35,0,72,0,0,0,0,0,0,0,0,0,0,0,0,0,0,-1
26,M,4,3,4,2,2,4,16
27,M,4,3,4,1,3,3,14
28,M,4,2,5,1,3,3,11
29,M,4,2,3,3,2,3,31
30,M,4,4,4,2,3,3,12
31,M,4,2,5,2,2,3,22
32,F,4,2,5,1,2,6,25,0,0,0,0,0,0,89,0,0,0,0,67,0,0,0,0,0,0,0,32,0,0,0,0,-1
33,M,4,3,4,1,2,3,4
34,N,4,4,-5
35,F,4,2,3,2,1,2,5,4,0,0,0,-1
36,M,4,4,3,2,3,3,28
37,M,4,2,5,1,3,3,16
38,F,4,3,5,1,3,4,13,0,0,0,0,64,0,0,0,0,0,31,0,-1
39,F,4,2,3,2,3,3,31,0,0,0,0,0,0,0,0,0,0,93,0,0,0,0,0,16,62,0,0,84,0,0,0,0,0,0,8,0,0,-1
40,F,4,2,3,3,3,3,16,0,0,0,0,0,0,0,88,4,26,0,0,4,0,0,-1
41,F,5,3,3,2,1,6,13,0,0,0,0,0,0,0,61,0,0,0,0,-1
42,F,5,3,4,2,3,4,2,0,-1
43,N,5,2,-4
44,F,5,3,3,2,3,11,9,0,0,0,0,0,0,0,0,-1
45,N,5,3,-3
46,N,5,2,4,-2
47,F,5,3,3,4,2,4,13,0,0,0,0,0,0,0,46,0,0,0,0,-1
48,M,5,3,3,2,3,4,2
49,M,5,3,3,2,3,4,13
50,M,5,3,3,2,3,4,8
51,N,5,3,-3
52,M,5,3,5,1,3,4,28
53,F,5,2,4,2,3,6,18,0,0,0,0,0,0,0,0,54,0,0,0,0,0,0,0,0,-1
54,M,5,2,4,2,3,4,20
55,M,5,2,5,2,3,4,7
56,N,5,3,-3
57,M,5,3,3,3,2,4,41
58,N,5,3,3,-3
59,F,5,3,3,2,3,4,41,0,0,0,0,0,0,0,0,0,0,0,0,0,49,0,0,63,22,0,0,33,0,89,0,0,0,0,37,0,0,0,53,0,61,0,0,0,41,0,0,-1
60,M,5,3,3,2,3,3,9
61,M,5,3,5,2,3,4,18
62,N,5,-2
63,M,5,3,4,2,3,4,10
64,M,5,2,4,3,2,4,27
65,F,5,3,3,2,3,4,8,0,0,0,0,0,0,0,-1
66,F,5,3,3,2,3,4,27,0,0,0,0,95,0,0,85,0,0,0,0,0,0,0,0,46,0,0,0,60,0,0,0,0,0,-1
67,F,5,2,4,2,3,4,20,0,0,0,0,57,0,0,45,0,0,0,0,0,40,0,0,0,79,0,-1
68,N,5,2,4,-2
69,F,5,3,3,2,4,6,27,0,0,0,0,0,0,0,0,0,0,0,0,0,0,0,19,12,0,2,0,0,0,0,0,13,0,-1
70,M,5,2,4,2,3,7,27
71,F,5,2,4,2,3,4,29,0,0,0,0,0,0,29,0,15,0,17,0,0,0,0,0,0,0,0,26,23,39,0,28,0,0,28,0,-1
72,M,5,3,3,2,3,4,29
73,F,5,2,4,2,2,4,10,0,0,0,47,0,0,50,22,0,-1
74,M,5,2,4,2,2,4,10
75,N,5,2,4,-3
76,M,5,2,4,2,3,3,19
77,F,6,2,3,2,3,4,39,0,0,0,0,0,0,0,0,82,0,0,0,48,0,0,0,55,0,0,11,0,43,0,0,0,0,51,0,0,0,0,0,0,0,0,17,0,16,-1
78,M,6,1,4,2,3,4,39
79,M,6,1,4,2,2,3,17
80,N,6,1,-4
81,M,6,2,4,3,3,4,4
82,N,6,2,-3
83,F,6,2,3,2,2,4,24,0,0,0,0,0,0,0,30,0,29,0,0,0,0,0,0,0,0,0,0,0,0,0,-1
84,F,6,2,3,3,2,4,18,0,0,0,0,0,0,0,0,0,89,0,0,64,0,0,11,0,-1
85,M,6,2,3,2,3,4,18
86,F,6,2,3,3,2,4,7,0,0,0,0,0,0,-1
87,M,6,2,3,2,2,4,19
88,M,6,2,3,2,3,4,10
89,F,6,2,3,2,3,4,18,0,0,0,0,0,70,0,11,0,67,0,0,40,0,0,0,0,-1
90,M,6,2,3,2,3,4,18
91,M,6,2,3,2,3,4,7
92,F,6,2,3,2,2,5,10,0,0,0,0,0,0,0,0,0,-1
93,M,6,2,3,2,2,6,13
94,N,6,2,3,2,-3
95,M,6,2,3,2,2,4,26
96,N,6,-1
97,F,6,2,4,2,3,4,5,0,0,0,0,-1
98,N,6,-1
99,F,6,2,4,2,3,4,19,0,0,0,70,0,0,0,65,0,0,40,32,0,21,0,0,0,0,-1
100,M,6,2,3,2,3,4,16
