# Supplementary material for: Analysis of temperature adaptability of Eocanthecona furcellata (Wolff) (Hemiptera: Pentatomidae) based on age-stage, two-sex life table and predatory functional response
Source: PLoS One. 2026 Mar 12;21(3):e0344773. doi: 10.1371/journal.pone.0344773 (PMC12981451; doi:10.1371/journal.pone.0344773)
Supplement: S1 File — (ZIP) [file pone.0344773.s001.zip › supporting information/Life table data/32 °C.txt]

"Project:,Life table lecture"
"User:Changhao Lu"
"32C"
100
3,7
F,Egg,L1,L2,L3,L4,L5,Female
M,Egg,L1,L2,L3,L4,L5,Male
N,Egg,L1,L2,L3,L4,L5,Unknown
L1,L5
1,N,3,3,-3
2,F,3,3,3,1,1,5,25,0,0,0,0,0,0,0,0,0,24,0,67,0,0,0,79,0,0,0,0,0,51,0,0,-1
3,M,3,3,3,1,2,4,27
4,F,3,3,4,4,4,5,18,0,0,0,0,0,0,0,38,0,30,0,0,0,0,51,0,0,-1
5,N,3,3,-2
6,M,3,4,2,2,3,4,9
7,M,3,3,4,2,3,3,7
8,F,3,3,3,1,2,4,12,0,0,0,0,0,0,0,0,0,0,0,-1
9,M,3,3,3,2,1,4,10
10,M,3,3,2,3,3,4,24
11,F,3,3,3,1,2,4,21,0,0,0,0,0,0,0,0,30,0,28,0,0,27,0,0,35,0,0,23,-1
12,N,3,3,4,-3
13,N,3,3,3,-3
14,M,3,3,3,2,1,4,21
15,M,3,3,2,2,2,4,10
16,F,3,3,3,2,2,9,6,0,0,0,0,0,-1
17,N,3,3,-3
18,F,3,3,3,2,3,5,32,0,0,0,0,0,0,0,0,0,0,0,39,0,41,0,0,55,0,47,0,26,0,0,0,0,3,0,0,0,54,0,-1
19,M,3,4,3,1,3,2,26
20,M,3,3,2,2,2,4,18
21,F,4,3,3,1,3,4,9,0,0,0,0,0,0,0,28,-1
22,N,4,1,3,3,-8
23,N,4,2,-3
24,N,4,2,-2
25,F,4,2,3,2,4,4,17,0,0,0,0,0,0,39,0,0,0,42,0,36,0,0,0,-1
26,N,4,-1
27,N,4,3,3,1,4,-7
28,F,4,1,4,2,4,3,18,0,0,0,0,0,0,0,0,0,0,0,0,0,23,0,22,6,-1
29,N,4,-2
30,N,4,2,-3
31,F,4,1,4,2,3,6,7,0,0,0,0,0,0,-1
32,N,4,1,-4
33,N,4,1,-3
34,F,4,1,4,2,3,4,14,0,0,0,0,0,0,48,0,0,0,0,0,0,-1
35,M,4,1,3,2,3,4,14
36,N,4,1,-2
37,N,4,1,2,-2
38,M,4,2,2,2,2,4,7
39,N,4,3,-3
40,N,4,2,-3
41,F,4,2,3,2,2,5,24,0,0,0,0,0,0,0,0,0,0,59,0,0,0,43,0,0,49,0,5,0,24,0,-1
42,N,4,2,-5
43,N,4,1,-3
44,M,4,2,6,7,1,5,2
45,F,4,2,3,2,4,3,18,0,0,0,0,0,0,0,0,0,0,0,62,0,0,0,0,0,-1
46,N,4,1,-3
47,F,4,2,3,2,4,3,34,0,0,0,0,0,0,0,0,55,0,0,0,76,0,0,0,0,3,53,0,0,0,0,0,0,0,48,0,23,0,0,0,0,-1
48,M,4,2,3,2,4,4,2
49,N,4,3,2,-2
50,F,4,1,4,2,2,14,11,0,0,0,0,0,0,0,0,7,0,-1
51,N,4,1,-2
52,N,4,-1
53,M,4,2,4,1,5,5,1
54,F,4,1,5,3,2,2,33,0,0,0,0,0,0,0,0,41,0,0,0,21,0,75,0,0,0,0,0,50,0,35,0,0,54,0,0,0,18,0,0,-1
55,N,4,-1
56,N,4,2,-2
57,N,4,2,-3
58,N,4,3,3,1,4,-2
59,N,4,1,-4
60,M,4,2,4,2,3,2,33
61,N,4,1,-3
62,N,4,2,5,-6
63,M,4,3,3,1,4,3,13
64,N,5,2,-1
65,F,5,2,4,1,2,4,4,0,0,0,-1
66,N,5,2,-3
67,F,5,2,2,2,4,3,29,0,0,0,0,0,0,0,0,62,0,0,36,0,0,0,0,0,59,0,0,0,17,0,0,24,0,0,14,-1
68,N,5,2,-3
69,M,5,1,3,2,4,3,4
70,M,5,2,2,2,4,3,11
71,F,5,2,3,2,3,4,2,0,-1
72,M,5,2,2,2,4,2,4
73,M,5,2,2,2,2,4,33
74,M,5,2,2,2,4,3,34
75,M,5,2,2,2,2,9,18
76,N,5,2,-3
77,F,5,2,2,2,3,6,9,0,0,0,0,0,0,0,64,-1
78,M,5,2,2,2,3,4,2
79,N,5,-2
80,M,5,2,2,2,4,3,19
81,F,5,2,4,2,2,3,19,0,0,0,0,0,0,0,0,50,0,68,62,30,0,54,0,33,0,-1
82,N,5,2,-3
83,N,5,2,4,-3
84,F,5,2,2,2,4,4,19,0,0,0,0,0,0,43,0,26,0,54,65,0,34,0,29,0,0,-1
85,M,5,2,2,2,4,4,17
86,N,5,2,2,2,3,-5
87,M,5,2,2,2,2,4,32
88,M,5,2,2,2,4,3,8
89,F,5,2,2,2,4,2,32,0,0,0,0,0,0,0,0,0,87,0,46,0,58,0,32,0,0,0,57,0,24,4,0,0,0,0,5,0,0,0,-1
90,N,5,2,4,3,3,-4
91,M,5,2,2,2,4,7,6
92,F,5,2,4,2,2,4,23,0,0,0,0,0,0,0,45,0,0,7,0,0,45,0,0,52,0,0,32,0,0,-1
93,N,5,-1
94,N,5,2,4,3,3,-3
95,N,5,2,4,2,3,-2
96,F,5,2,2,2,2,4,13,0,0,0,0,0,0,0,0,0,40,0,52,-1
97,M,5,2,2,2,2,4,5
98,N,5,2,4,4,-3
99,F,5,2,3,1,4,3,9,0,0,0,0,0,0,0,0,-1
100,F,5,2,3,1,3,5,26,0,0,0,0,0,0,0,0,89,0,0,45,57,0,0,68,0,0,47,0,0,21,6,0,0,-1
