# Supplementary material for: Analysis of temperature adaptability of Eocanthecona furcellata (Wolff) (Hemiptera: Pentatomidae) based on age-stage, two-sex life table and predatory functional response
Source: PLoS One. 2026 Mar 12;21(3):e0344773. doi: 10.1371/journal.pone.0344773 (PMC12981451; doi:10.1371/journal.pone.0344773)
Supplement: S1 File — (ZIP) [file pone.0344773.s001.zip › supporting information/functional response.xlsx]

## Sheet: 20
Predatory function of female adults at 20°C
	5 S. frugiperda	10 S. frugiperda	15 S. frugiperda	20 S. frugiperda
1	1	2	3	4
2	0	2	2	4
3	2	3	3	5		female	N	Na	1/n	1/Na	a	Th	1/Th	a/Th	aTh
4	1	2	1	3		1	5	1.2	0.2	0.833333	0.280316	0.1273	7.85546	2.20201	0.0356843
5	2	1	4	2		1	10	2	0.1	0.5
mean	1.2	2	2.6	3.6		1	15	2.6	0.0666667	0.384615
						1	20	3.6	0.05	0.277778
								Na=0.2803N/(1+0.0357N)
Predatory function of male adults at 20°C						male	N	Na	1/n	1/Na	a	Th	1/Th	a/Th	aTh
	5 S. frugiperda	10 S. frugiperda	15 S. frugiperda	20 S. frugiperda		1	5	1.2	0.2	0.833333	0.300472	0.18	5.55556	1.66929	0.0540849
1	2	1	2	1		1	10	1.8	0.1	0.555556
2	1	2	3	4		1	15	2.6	0.0666667	0.384615
3	0	1	2	3		1	20	3	0.05	0.333333
4	2	2	4	3				Na=0.3005N/(1+0.0541N)
5	1	3	2	4
mean	1.2	1.8	2.6	3
searching efficiency
female
prey densities	Number of prey preyed	a	aTh	N	aThN		1+aThN	S=a/（1+aThN）
5	1.2	0.280316	0.0356843	5	0.178421	1	1.17842	0.237874
10	2	0.280316	0.0356843	10	0.356843	1	1.35684	0.206594
15	2.6	0.280316	0.0356843	15	0.535264	1	1.53526	0.182585
20	3.6	0.280316	0.0356843	20	0.713685	1	1.71369	0.163575
male
prey densities	Number of prey preyed	a	aTh	N	aThN		1+aThN	S=a/（1+aThN）
5	1.2	0.300472	0.0540849	5	0.270425	1	1.27042	0.236513
10	1.8	0.300472	0.0540849	10	0.540849	1	1.54085	0.195004
15	2.6	0.300472	0.0540849	15	0.811274	1	1.81127	0.16589
20	3	0.300472	0.0540849	20	1.0817	1	2.0817	0.14434

## Sheet: 23
Predatory function of female adults at 23°C
	5 S. frugiperda	10 S. frugiperda	15 S. frugiperda	20 S. frugiperda
1	2	2	2	4
2	2	4	5	3
3	1	4	2	7		female	N	Na	1/n	1/Na	a	Th	1/Th	a/Th	aTh
4	1	3	6	7		1	5	1.6	0.2	0.625	0.356735	0.0693	14.43	5.14769	0.0247217
5	2	1	3	6		1	10	2.8	0.1	0.357143
mean	1.6	2.8	3.6	5.4		1	15	3.6	0.0666667	0.277778
						1	20	5.4	0.05	0.185185
								Na=0.3567N/(1+0.0247N)
Predatory function of male adults at 23°C						male	N	Na	1/n	1/Na	a	Th	1/Th	a/Th	aTh
	5 S. frugiperda	10 S. frugiperda	15 S. frugiperda	20 S. frugiperda		1	5	1.4	0.2	0.714286	0.307172	0.0609	16.4204	5.04388	0.0187068
1	1	3	3	2		1	10	2.6	0.1	0.384615
2	2	2	6	2		1	15	3.8	0.0666667	0.263158
3	1	3	2	7		1	20	4.2	0.05	0.238095
4	1	2	4	4				Na=0.3072N/(1+0.0187N)
5	2	3	4	6
mean	1.4	2.6	3.8	4.2
searching efficiency
female
prey densities	Number of prey preyed	a	aTh	N	aThN		1+aThN	S=a/（1+aThN）
5	1.6	0.356735	0.0247217	5	0.123609	1	1.12361	0.317491
10	2.8	0.356735	0.0247217	10	0.247217	1	1.24722	0.286025
15	3.6	0.356735	0.0247217	15	0.370826	1	1.37083	0.260234
20	5.4	0.356735	0.0247217	20	0.494435	1	1.49443	0.238709
male
prey densities	Number of prey preyed	a	aTh	N	aThN		1+aThN	S=a/（1+aThN）
5	1.4	0.307172	0.0187068	5	0.093534	1	1.09353	0.280899
10	2.6	0.307172	0.0187068	10	0.187068	1	1.18707	0.258766
15	3.8	0.307172	0.0187068	15	0.280602	1	1.2806	0.239866
20	4.2	0.307172	0.0187068	20	0.374136	1	1.37414	0.223539

## Sheet: 26
Predatory function of female adults at 26°C
	5 S. frugiperda	10 S. frugiperda	15 S. frugiperda	20 S. frugiperda
1	3	7	7	8
2	3	8	8	10
3	4	5	10	14			female	N	Na	1/n	1/Na	a	Th	1/Th	a/Th	aTh
4	3	5	6	12			1	5	3.4	0.2	0.294118	0.747496	0.0277	36.1011	26.9854	0.0207056
5	4	6	8	15			1	10	6.2	0.1	0.16129
mean	3.4	6.2	7.8	11.8			1	15	7.8	0.0666667	0.128205
							1	20	11.8	0.05	0.0847458
									Na=0.7475N/(1+0.0207N)
Predatory function of male adults at 26°C
	5 S. frugiperda	10 S. frugiperda	15 S. frugiperda	20 S. frugiperda			male	N	Na	1/n	1/Na	a	Th	1/Th	a/Th	aTh
1	4	6	7	9			1	5	3.2	0.2	0.3125	0.711592	0.0313	31.9489	22.7346	0.0222728
2	2	4	8	10			1	10	6	0.1	0.166667
3	3	7	5	11			1	15	7.2	0.0666667	0.138889
4	4	5	9	13			1	20	10.8	0.05	0.0925926
5	3	8	7	11					Na=0.7116N/(1+0.0223N)
mean	3.2	6	7.2	10.8
searching efficiency
female
prey densities	Number of prey preyed	a	aTh	N	aThN		1+aThN	S=a/（1+aThN）
5	3.4	0.747496	0.0207056	5	0.103528	1	1.10353	0.677369
10	6.2	0.747496	0.0207056	10	0.207056	1	1.20706	0.619272
15	7.8	0.747496	0.0207056	15	0.310585	1	1.31058	0.570353
20	11.8	0.747496	0.0207056	20	0.414113	1	1.41411	0.528597
male
prey densities	Number of prey preyed	a	aTh	N	aThN		1+aThN	S=a/（1+aThN）
5	3.2	0.711592	0.0222728	5	0.111364	1	1.11136	0.640287
10	6	0.711592	0.0222728	10	0.222728	1	1.22273	0.581971
15	7.2	0.711592	0.0222728	15	0.334092	1	1.33409	0.53339
20	10.8	0.711592	0.0222728	20	0.445456	1	1.44546	0.492296

## Sheet: 29
Predatory function of female adults at 29°C
	5 S. frugiperda	10 S. frugiperda	15 S. frugiperda	20 S. frugiperda
1	5	9	14	16
2	5	8	13	14
3	4	10	10	12		female	N	Na	1/n	1/Na	a	Th	1/Th	a/Th	aTh
4	5	9	11	17		1	5	4.6	0.2	0.217391	1.02229	0.0209	47.8469	48.9132	0.0213658
5	4	7	10	11		1	10	8.6	0.1	0.116279
mean	4.6	8.6	11.6	14		1	15	11.6	0.0666667	0.0862069
						1	20	14	0.05	0.0714286
								Na=1.0223N/(1+0.0214N)
Predatory function of male adults at 29°C						male	N	Na	1/n	1/Na	a	Th	1/Th	a/Th	aTh
	5 S. frugiperda	10 S. frugiperda	15 S. frugiperda	20 S. frugiperda		1	5	4.2	0.2	0.238095	0.933097	0.0229	43.6681	40.7466	0.0213679
1	4	9	11	10		1	10	7.8	0.1	0.128205
2	5	6	10	14		1	15	10.8	0.0666667	0.0925926
3	3	7	12	13		1	20	12.6	0.05	0.0793651
4	5	9	9	14				Na=0.9331N/(1+0.0214N)
5	4	8	12	12
mean	4.2	7.8	10.8	12.6
searching efficiency
female
prey densities	Number of prey preyed	a	aTh	N	aThN		1+aThN	S=a/（1+aThN）
5	4.6	1.02229	0.0213658	5	0.106829	1	1.10683	0.923617
10	8.6	1.02229	0.0213658	10	0.213658	1	1.21366	0.842318
15	11.6	1.02229	0.0213658	15	0.320487	1	1.32049	0.774174
20	14	1.02229	0.0213658	20	0.427315	1	1.42732	0.71623
male
prey densities	Number of prey preyed	a	aTh	N	aThN		1+aThN	S=a/（1+aThN）
5	4.2	0.933097	0.0213679	5	0.10684	1	1.10684	0.843028
10	7.8	0.933097	0.0213679	10	0.213679	1	1.21368	0.768817
15	10.8	0.933097	0.0213679	15	0.320519	1	1.32052	0.706614
20	12.6	0.933097	0.0213679	20	0.427358	1	1.42736	0.653723

## Sheet: 32
Predatory function of female adults at 32°C
	5 S. frugiperda	10 S. frugiperda	15 S. frugiperda	20 S. frugiperda
1	5	10	10	11
2	5	8	14	14
3	4	9	15	17		female	N	Na	1/n	1/Na	a	Th	1/Th	a/Th	aTh
4	5	8	9	16		1	5	4.6	0.2	0.217391	1.0174	0.0193	51.8135	52.7149	0.0196358
5	5	9	12	11		1	10	8.8	0.1	0.113636
mean	4.8	8.8	12	13.8		1	15	12	0.0666667	0.0833333
						1	20	13.8	0.05	0.0724638
								Na=1.0174N/(1+0.0196N)
Predatory function of male adults at 32°C						male	N	Na	1/n	1/Na	a	Th	1/Th	a/Th	aTh
	5 S. frugiperda	10 S. frugiperda	15 S. frugiperda	20 S. frugiperda		1	5	4.6	0.2	0.217391	1.03146	0.0223	44.843	46.2538	0.0230015
1	5	9	10	15		1	10	8.6	0.1	0.116279
2	4	8	13	12		1	15	11.8	0.0666667	0.0847458
3	5	7	12	16		1	20	13.4	0.05	0.0746269
4	4	10	13	14				Na=1.0315N/(1+0.0230N)
5	5	9	11	10
mean	4.6	8.6	11.8	13.4
searching efficiency
female
prey densities	Number of prey preyed	a	aTh	N	aThN		1+aThN	S=a/（1+aThN）
5	4.6	1.0174	0.0196358	5	0.0981789	1	1.09818	0.926441
10	8.8	1.0174	0.0196358	10	0.196358	1	1.19636	0.850412
15	12	1.0174	0.0196358	15	0.294537	1	1.29454	0.785916
20	13.8	1.0174	0.0196358	20	0.392715	1	1.39272	0.730514
male
prey densities	Number of prey preyed	a	aTh	N	aThN		1+aThN	S=a/（1+aThN）
5	4.6	1.03146	0.0230015	5	0.115008	1	1.11501	0.925069
10	8.6	1.03146	0.0230015	10	0.230015	1	1.23002	0.838574
15	11.8	1.03146	0.0230015	15	0.345023	1	1.34502	0.766871
20	13.4	1.03146	0.0230015	20	0.460031	1	1.46003	0.706464
