# Supplementary material for: Analysis of temperature adaptability of Eocanthecona furcellata (Wolff) (Hemiptera: Pentatomidae) based on age-stage, two-sex life table and predatory functional response
Source: PLoS One. 2026 Mar 12;21(3):e0344773. doi: 10.1371/journal.pone.0344773 (PMC12981451; doi:10.1371/journal.pone.0344773)
Supplement: S1 File — (ZIP) [file pone.0344773.s001.zip › supporting information/interference.xlsx]

## Sheet: 20
	Number of female adults preyed
		repeat								Na	N	NP	E	lg p	lg e	Q	m
	female density	1	2	3	4	5	mean	Number of prey / individual	prey densities	8	60	60	0.133333	0	-0.875061	0.143186	-0.327
	1	7	9	10	6	8	8	8	60	7.6	60	120	0.0633333	0.30103	-1.19837
	2	17	22	9	13	15	15.2	7.6	60	6.26667	60	180	0.0348148	0.477121	-1.45824
	3	19	16	15	23	21	18.8	6.26667	60	5.4	60	240	0.0225	0.60206	-1.64782	-1.3268
	4	22	29	19	16	22	21.6	5.4	60	4.76	60	300	0.0158667	0.69897	-1.79951	-0.8441
	5	23	26	21	30	19	23.8	4.76	60
										N	P	Na	E	E1	E1-Ep	I
										60	1	8	0.133333	0.133333	0	0
										60	2	7.6	0.126667	0.133333	0.00666667	0.05
										60	3	6.26667	0.104444	0.133333	0.0288889	0.216667
										60	4	5.4	0.09	0.133333	0.0433333	0.325
										60	5	4.76	0.0793333	0.133333	0.054	0.405
	Number of male adults preyed
		repeat								N	Na	NP	E	lg p	lg e	Q	m
	male density	1	2	3	4	5	mean	Number of prey / individual	prey densities	60	6.6	60	0.11	0	-0.958607	0.120282	-0.299
	1	4	5	10	6	8	6.6	6.6	60	60	6.5	120	0.0541667	0.30103	-1.26627
	2	17	14	10	13	11	13	6.5	60	60	5.86667	180	0.0325926	0.477121	-1.48688
	3	14	15	22	20	17	17.6	5.86667	60	60	4.5	240	0.01875	0.60206	-1.727	-1.2996
	4	17	21	19	18	15	18	4.5	60	60	4.12	300	0.0137333	0.69897	-1.86222	-0.9198
	5	21	20	25	19	18	20.6	4.12	60
										P	N	Na	E	E1	E1-Ep	I
										1	60	6.6	0.11	0.11	0	0
										2	60	6.5	0.108333	0.11	0.00166667	0.0151515
										3	60	5.86667	0.0977778	0.11	0.0122222	0.111111
										4	60	4.5	0.075	0.11	0.035	0.318182
										5	60	4.12	0.0686667	0.11	0.0413333	0.375758

## Sheet: 23
	Number of female adults preyed
		repeat
	female density	1	2	3	4	5	mean	Number of prey / individual	prey densities		N	Na	NP	E	lg p	lg e	Q	m
	1	12	10	12	9	15	11.6	11.6	60		60	11.6	60	0.193333	0	-0.713693	0.199894	-0.462
	2	21	19	21	15	16	18.4	9.2	60		60	9.2	120	0.0766667	0.30103	-1.11539
	3	26	17	25	21	19	21.6	7.2	60		60	7.2	180	0.04	0.477121	-1.39794
	4	22	29	20	34	24	25.8	6.45	60		60	6.45	240	0.026875	0.60206	-1.57065	-1.4621
	5	35	22	32	21	27	27.4	5.48	60		60	5.48	300	0.0182667	0.69897	-1.73834	-0.6992
											P	N	Na	E	E1	E1-Ep	I
											1	60	11.6	0.193333	0.193333	0	0
											2	60	9.2	0.153333	0.193333	0.04	0.206897
											3	60	7.2	0.12	0.193333	0.0733333	0.37931
											4	60	6.45	0.1075	0.193333	0.0858333	0.443966
											5	60	5.48	0.0913333	0.193333	0.102	0.527586
	Number of male adults preyed
		repeat
	male density	1	2	3	4	5	mean	Number of prey / individual	prey densities		N	Na	NP	E	lg p	lg e	Q	m
	1	13	6	11	6	9	9	9	60		60	9	60	0.15	0	-0.823909	0.16308	-0.372
	2	13	15	21	17	20	17.2	8.6	60		60	8.6	120	0.0716667	0.30103	-1.14468
	3	17	24	22	21	19	20.6	6.86667	60		60	6.86667	180	0.0381481	0.477121	-1.41853
	4	24	26	21	24	16	22.2	5.55	60		60	5.55	240	0.023125	0.60206	-1.63592	-1.3721
	5	20	25	22	29	32	25.6	5.12	60		60	5.12	300	0.0170667	0.69897	-1.76785	-0.7876
											P	N	Na	E	E1	E1-Ep	I
											1	60	9	0.15	0.15	0	0
											2	60	8.6	0.143333	0.15	0.00666667	0.0444444
											3	60	6.86667	0.114444	0.15	0.0355556	0.237037
											4	60	5.55	0.0925	0.15	0.0575	0.383333
											5	60	5.12	0.0853333	0.15	0.0646667	0.431111

## Sheet: 26
	Number of female adults preyed
		repeat
	female density	1	2	3	4	5	mean	Number of prey / individual	prey densities		N	Na	NP	E	lg p	lg e	Q	m
	1	14	19	17	15	11	15.2	15.2	60		60	15.2	60	0.253333	0	-0.596308	0.272333	-0.435
	2	21	25	27	30	31	26.8	13.4	60		60	13.4	120	0.111667	0.30103	-0.952076
	3	38	20	33	31	37	31.8	10.6	60		60	10.6	180	0.0588889	0.477121	-1.22997
	4	28	32	41	34	43	35.6	8.9	60		60	8.9	240	0.0370833	0.60206	-1.43082	-1.4348
	5	47	42	37	31	32	37.8	7.56	60		60	7.56	300	0.0252	0.69897	-1.5986	-0.5649
											P	N	Na	E	E1	E1-Ep	I
											1	60	15.2	0.253333	0.253333	0	0
											2	60	13.4	0.223333	0.253333	0.03	0.118421
											3	60	10.6	0.176667	0.253333	0.0766667	0.302632
											4	60	8.9	0.148333	0.253333	0.105	0.414474
											5	60	7.56	0.126	0.253333	0.127333	0.502632
	Number of male adults preyed
		repeat
	male density	1	2	3	4	5	mean	Number of prey / individual	prey densities		N	Na	NP	E	lg p	lg e	Q	m
	1	12	15	13	10	11	12.2	12.2	60		60	12.2	60	0.203333	0	-0.691791	0.218827	-0.3001
	2	21	20	26	28	24	23.8	11.9	60		60	11.9	120	0.0991667	0.30103	-1.00363
	3	29	26	31	30	33	29.8	9.93333	60		60	9.93333	180	0.0551852	0.477121	-1.25818
	4	28	39	30	37	32	33.2	8.3	60		60	8.3	240	0.0345833	0.60206	-1.46113	-1.3008
	5	38	32	43	38	42	38.6	7.72	60		60	7.72	300	0.0257333	0.69897	-1.5895	-0.6599
											P	N	Na	E	E1	E1-Ep	I
											1	60	12.2	0.203333	0.203333	0	0
											2	60	11.9	0.198333	0.203333	0.005	0.0245902
											3	60	9.93333	0.165556	0.203333	0.0377778	0.185792
											4	60	8.3	0.138333	0.203333	0.065	0.319672
											5	60	7.72	0.128667	0.203333	0.0746667	0.367213

## Sheet: 29
	Number of female adults preyed
		repeat
	female density	1	2	3	4	5	mean	Number of prey / individual	prey densities		N	Na	NP	E	lg p	lg e	Q	m
	1	22	20	25	18	21	21.2	21.2	60		60	21.2	60	0.353333	0	-0.451815	0.392464	-0.431
	2	36	41	43	42	39	40.2	20.1	60		60	20.1	120	0.1675	0.30103	-0.775985
	3	42	48	49	52	50	48.2	16.0667	60		60	16.0667	180	0.0892593	0.477121	-1.04935
	4	47	55	50	53	46	50.2	12.55	60		60	12.55	240	0.0522917	0.60206	-1.28157	-1.4313
	5	54	49	57	52	55	53.4	10.68	60		60	10.68	300	0.0356	0.69897	-1.44855	-0.4062
											P	N	Na	E	E1	E1-Ep	I
											1	60	21.2	0.353333	0.353333	0	0
											2	60	20.1	0.335	0.353333	0.0183333	0.0518868
											3	60	16.0667	0.267778	0.353333	0.0855556	0.242138
											4	60	12.55	0.209167	0.353333	0.144167	0.408019
											5	60	10.68	0.178	0.353333	0.175333	0.496226						`
	Number of male adults preyed
		repeat
	male density	1	2	3	4	5	mean	Number of prey / individual	prey densities		N	Na	NP	E	lg p	lg e	Q	m
	1	18	16	13	19	21	17.4	17.4	60		60	17.4	60	0.29	0	-0.537602	0.32719	-0.473
	2	35	38	33	37	30	34.6	17.3	60		60	17.3	120	0.144167	0.30103	-0.841135
	3	31	40	38	34	39	36.4	12.1333	60		60	12.1333	180	0.0674074	0.477121	-1.17129
	4	39	44	36	35	40	38.8	9.7	60		60	9.7	240	0.0404167	0.60206	-1.39344	-1.4738
	5	41	40	43	50	39	42.6	8.52	60		60	8.52	300	0.0284	0.69897	-1.54668	-0.4852
											P	N	Na	E	E1	E1-Ep	I
											1	60	17.4	0.29	0.29	0	0
											2	60	17.3	0.288333	0.29	0.00166667	0.00574713
											3	60	12.1333	0.202222	0.29	0.0877778	0.302682
											4	60	9.7	0.161667	0.29	0.128333	0.442529
											5	60	8.52	0.142	0.29	0.148	0.510345

## Sheet: 32
Number of female adults preyed
	repeat
female density	1	2	3	4	5	mean	Number of prey / individual	prey densities		N	Na	NP	E	lg p	lg e	Q	m
1	22	23	26	20	28	23.8	23.8	60		60	23.8	60	0.396667	0	-0.401574	0.452272	-0.503
2	42	49	40	48	50	45.8	22.9	60		60	22.9	120	0.190833	0.30103	-0.719346
3	49	47	58	56	52	52.4	17.4667	60		60	17.4667	180	0.097037	0.477121	-1.01306
4	49	50	53	51	56	51.8	12.95	60		60	12.95	240	0.0539583	0.60206	-1.26794	-1.5026
5	58	49	56	54	52	53.8	10.76	60		60	10.76	300	0.0358667	0.69897	-1.44531	-0.3446
										P	N	Na	E	E1	E1-Ep	I
										1	60	23.8	0.396667	0.396667	0	0
										2	60	22.9	0.381667	0.396667	0.015	0.0378151
										3	60	17.4667	0.291111	0.396667	0.105556	0.266106
										4	60	12.95	0.215833	0.396667	0.180833	0.455882
										5	60	10.76	0.179333	0.396667	0.217333	0.547899
Number of male adults preyed
	repeat
male density	1	2	3	4	5	mean	Number of prey / individual	prey densities		N	Na	NP	E	lg p	lg e	Q	m
1	19	21	16	24	22	20.4	20.4	60		60	20.4	60	0.34	0	-0.468521	0.3748	-0.535
2	36	39	31	46	30	36.4	18.2	60		60	18.2	120	0.151667	0.30103	-0.81911
3	44	36	34	42	40	39.2	13.0667	60		60	13.0667	180	0.0725926	0.477121	-1.13911
4	38	46	39	40	41	40.8	10.2	60		60	10.2	240	0.0425	0.60206	-1.37161	-1.5345
5	50	41	40	52	42	45	9	60		60	9	300	0.03	0.69897	-1.52288	-0.4262
										P	N	Na	E	E1	E1-Ep	I
										1	60	20.4	0.34	0.34	0	0
										2	60	18.2	0.303333	0.34	0.0366667	0.107843
										3	60	13.0667	0.217778	0.34	0.122222	0.359477
										4	60	10.2	0.17	0.34	0.17	0.5
										5	60	9	0.15	0.34	0.19	0.558824
