# Supplementary material for: Analysis of temperature adaptability of Eocanthecona furcellata (Wolff) (Hemiptera: Pentatomidae) based on age-stage, two-sex life table and predatory functional response
Source: PLoS One. 2026 Mar 12;21(3):e0344773. doi: 10.1371/journal.pone.0344773 (PMC12981451; doi:10.1371/journal.pone.0344773)
Supplement: S1 File — (ZIP) [file pone.0344773.s001.zip › supporting information/preference.xlsx]

## Sheet: 20
female	Number of S. frugiperda preyed
Number of prey	1	2	3	4	5	mean	error			female	D
10 S. frugiperda : 20 T. molitor	0	3	2	4	2	2.2	1.32665	2.2±1.3266		10 S. frugiperda : 20 T. molitor	3.14286
15 S. frugiperda : 15 T. molitor	2	3	3	5	3	3.2	0.979796	3.2±0.9798		15 S. frugiperda : 15 T. molitor	3.2
20 S. frugiperda : 10 T. molitor	4	6	3	5	3	4.2	1.16619	4.2±1.1662		20 S. frugiperda : 10 T. molitor	2.625
female	Number of T. molitor preyed
Number of prey	1	2	3	4	5	mean
10 S. frugiperda : 20 T. molitor	1	1	2	1	2	1.4	0.489898	1.4±0.4899
15 S. frugiperda : 15 T. molitor	1	1	0	2	1	1	0.632456	1±0.6325
20 S. frugiperda : 10 T. molitor	0	1	1	1	1	0.8	0.4	0.8±0.4
male	Number of S. frugiperda preyed									male	D
Number of prey	1	2	3	4	5	mean				10 S. frugiperda : 20 T. molitor	3.14286
10 S. frugiperda : 20 T. molitor	3	1	2	3	2	2.2	0.748331	2.2±0.7483		15 S. frugiperda : 15 T. molitor	2.83333
15 S. frugiperda : 15 T. molitor	1	4	5	4	3	3.4	1.35647	3.4±1.3565		20 S. frugiperda : 10 T. molitor	3.16667
20 S. frugiperda : 10 T. molitor	2	3	5	6	3	3.8	1.46969	3.8±1.4697
male	Number of T. molitor preyed
Number of prey	1	2	3	4	5	mean
10 S. frugiperda : 20 T. molitor	1	2	2	0	2	1.4	0.8	1.4±0.8
15 S. frugiperda : 15 T. molitor	1	1	1	2	1	1.2	0.4	1.2±0.4
20 S. frugiperda : 10 T. molitor	1	0	1	0	1	0.6	0.489898	0.6±0.4899

## Sheet: 23
female	Number of S. frugiperda preyed								female	D
Number of prey	1	2	3	4	5	mean	error		10 S. frugiperda : 20 T. molitor	3.81818
10 S. frugiperda : 20 T. molitor	4	6	2	4	5	4.2	1.32665	4.2±1.3266	15 S. frugiperda : 15 T. molitor	2.3
15 S. frugiperda : 15 T. molitor	6	4	3	5	5	4.6	1.0198	4.6±1.0198	20 S. frugiperda : 10 T. molitor	1.75
20 S. frugiperda : 10 T. molitor	7	6	6	5	4	5.6	1.0198	5.6±1.0198
female	Number of T. molitor preyed
Number of prey	1	2	3	4	5	mean	error
10 S. frugiperda : 20 T. molitor	3	4	1	1	2	2.2	1.16619	2.2±1.1662
15 S. frugiperda : 15 T. molitor	3	1	2	3	1	2	0.894427	2±0.8944
20 S. frugiperda : 10 T. molitor	2	1	2	1	2	1.6	0.489898	1.6±0.4899
male	Number of S. frugiperda preyed								male	D
Number of prey	1	2	3	4	5	mean	error		10 S. frugiperda : 20 T. molitor	4
10 S. frugiperda : 20 T. molitor	5	4	2	4	5	4	1.09545	4±1.0954	15 S. frugiperda : 15 T. molitor	2.1
15 S. frugiperda : 15 T. molitor	3	3	6	5	4	4.2	1.16619	4.2±1.1662	20 S. frugiperda : 10 T. molitor	1.85714
20 S. frugiperda : 10 T. molitor	2	5	5	8	6	5.2	1.93907	5.2±1.9391
male	Number of T. molitor preyed
Number of prey	1	2	3	4	5	mean	error
10 S. frugiperda : 20 T. molitor	1	3	1	2	3	2	0.894427	2±0.8944
15 S. frugiperda : 15 T. molitor	2	2	2	3	1	2	0.632456	2±0.6325
20 S. frugiperda : 10 T. molitor	1	1	2	1	2	1.4	0.489898	1.4±0.4899

## Sheet: 26
female	Number of S. frugiperda preyed
Number of prey	1	2	3	4	5	mean	error		female	D
10 S. frugiperda : 20 T. molitor	6	5	5	6	3	5	1.09545	5±1.0954	10 S. frugiperda : 20 T. molitor	3.57143
15 S. frugiperda : 15 T. molitor	4	6	4	7	6	5.4	1.2	5.4±1.2	15 S. frugiperda : 15 T. molitor	2.07692
20 S. frugiperda : 10 T. molitor	8	6	5	7	6	6.4	1.0198	6.4±1.0198	20 S. frugiperda : 10 T. molitor	1.45455
female	Number of T. molitor preyed
Number of prey	1	2	3	4	5	mean	error
10 S. frugiperda : 20 T. molitor	3	1	4	2	4	2.8	1.16619	2.8±1.1662
15 S. frugiperda : 15 T. molitor	3	2	2	2	4	2.6	0.8	2.6±0.8
20 S. frugiperda : 10 T. molitor	1	3	2	3	2	2.2	0.748331	2.2±0.7483
male	Number of S. frugiperda preyed
Number of prey	1	2	3	4	5	mean	error		male	D
10 S. frugiperda : 20 T. molitor	5	4	6	3	4	4.4	1.0198	4.4±1.0198	10 S. frugiperda : 20 T. molitor	4
15 S. frugiperda : 15 T. molitor	4	5	5	3	6	4.6	1.0198	4.6±1.0198	15 S. frugiperda : 15 T. molitor	2.90909
20 S. frugiperda : 10 T. molitor	6	8	4	8	4	6	1.78885	6±1.7889	20 S. frugiperda : 10 T. molitor	1.66667
male	Number of T. molitor preyed
Number of prey	1	2	3	4	5	mean	error
10 S. frugiperda : 20 T. molitor	2	3	1	2	3	2.2	0.748331	2.2±0.7483
15 S. frugiperda : 15 T. molitor	1	2	2	4	2	2.2	0.979796	2.2±0.9798
20 S. frugiperda : 10 T. molitor	2	1	2	2	2	1.8	0.4	1.8±0.4

## Sheet: 29
female	Number of S. frugiperda preyed
Number of prey	1	2	3	4	5	mean	error		female	D
10 S. frugiperda : 20 T. molitor	9	6	8	4	8	7	1.78885	7±1.7889	10 S. frugiperda : 20 T. molitor	3.68421
15 S. frugiperda : 15 T. molitor	9	6	9	6	8	7.6	1.35647	7.6±1.3565	15 S. frugiperda : 15 T. molitor	2.11111
20 S. frugiperda : 10 T. molitor	8	10	6	8	9	8.2	1.32665	8.2±1.3266	20 S. frugiperda : 10 T. molitor	1.28125
female	Number of T. molitor preyed
Number of prey	1	2	3	4	5	mean	error
10 S. frugiperda : 20 T. molitor	2	5	4	6	2	3.8	1.6	3.8±1.6
15 S. frugiperda : 15 T. molitor	4	5	4	2	3	3.6	1.0198	3.6±1.0198
20 S. frugiperda : 10 T. molitor	3	2	4	4	3	3.2	0.748331	3.2±0.7483
male	Number of S. frugiperda preyed
Number of prey	1	2	3	4	5	mean	error		male	D
10 S. frugiperda : 20 T. molitor	6	5	8	8	5	6.4	1.35647	6.4±1.3565	10 S. frugiperda : 20 T. molitor	3.2
15 S. frugiperda : 15 T. molitor	10	6	7	6	8	7.4	1.49666	7.4±1.4967	15 S. frugiperda : 15 T. molitor	2.3125
20 S. frugiperda : 10 T. molitor	8	5	9	8	10	8	1.67332	8±1.6733	20 S. frugiperda : 10 T. molitor	1.53846
male	Number of T. molitor preyed
Number of prey	1	2	3	4	5	mean	error
10 S. frugiperda : 20 T. molitor	2	3	5	6	4	4	1.41421	4±1.4142
15 S. frugiperda : 15 T. molitor	4	3	3	5	1	3.2	1.32665	3.2±1.3266
20 S. frugiperda : 10 T. molitor	2	2	1	3	5	2.6	1.35647	2.6±1.3565

## Sheet: 32
female	Number of S. frugiperda preyed
Number of prey	1	2	3	4	5	mean	error		female	D
10 S. frugiperda : 20 T. molitor	7	8	9	6	9	7.8	1.16619	7.8±1.1662	10 S. frugiperda : 20 T. molitor	3.71429
15 S. frugiperda : 15 T. molitor	10	6	9	7	9	8.2	1.46969	8.2±1.4697	15 S. frugiperda : 15 T. molitor	2.15789
20 S. frugiperda : 10 T. molitor	9	10	7	10	8	8.8	1.16619	8.8±1.1662	20 S. frugiperda : 10 T. molitor	1.375
female	Number of T. molitor preyed
Number of prey	1	2	3	4	5	mean	error
10 S. frugiperda : 20 T. molitor	3	5	4	5	4	4.2	0.748331	4.2±0.7483
15 S. frugiperda : 15 T. molitor	3	4	5	4	3	3.8	0.748331	3.8±0.7483
20 S. frugiperda : 10 T. molitor	4	3	3	2	4	3.2	0.748331	3.2±0.7483
male	Number of S. frugiperda preyed
Number of prey	1	2	3	4	5	mean	error		male	D
10 S. frugiperda : 20 T. molitor	9	6	7	5	6	6.6	1.35647	6.6±1.3565	10 S. frugiperda : 20 T. molitor	3.14286
15 S. frugiperda : 15 T. molitor	8	7	10	8	6	7.8	1.32665	7.8±1.3266	15 S. frugiperda : 15 T. molitor	2.16667
20 S. frugiperda : 10 T. molitor	9	10	7	10	8	8.8	1.16619	8.8±1.1662	20 S. frugiperda : 10 T. molitor	1.46667
male	Number of T. molitor preyed
Number of prey	1	2	3	4	5	mean	error
10 S. frugiperda : 20 T. molitor	4	4	5	5	3	4.2	0.748331	4.2±0.7483
15 S. frugiperda : 15 T. molitor	4	3	5	4	2	3.6	1.0198	3.6±1.0198
20 S. frugiperda : 10 T. molitor	2	3	4	3	3	3	0.632456	3±0.6325
